# Supplementary material for: Tyrosine kinase SRC-induced YAP1-KLF5 module regulates cancer stemness and metastasis in triple-negative breast cancer
Source: Cell Mol Life Sci. 2023 Jan 12;80(2):41. doi: 10.1007/s00018-023-04688-w (PMC9837006; doi:10.1007/s00018-023-04688-w)
Supplement: Supplementary file 3 — Supplementary file3 (XLSX 17 KB) [file 18_2023_4688_MOESM3_ESM.xlsx]

## Sheet: WT YAP1 Interactome
NCBI_Accession	Protein_Name	MS_score	Percent_Coverage	Number_of_Peptides
Q63ZW7	InaD-like protein	639.975	41	64
P46938	Transcriptional coactivator YAP1	500.863	36.68	3
Q8K371	Angiomotin-like protein 2	485.964	47.67	29
P63017	Heat shock cognate 71 kDa protein	442.459	50.77	22
P62259	14-3-3 protein epsilon	332.927	71.37	21
Q9D4H4	Angiomotin-like protein 1	289.855	38.12	30
P63101	14-3-3 protein zeta/delta	271.772	65.31	13
Q9JLB2	MAGUK p55 subfamily member 5	258.253	43.11	30
Q62130	Tyrosine-protein phosphatase non-receptor type 14	256.721	31.71	33
Q8VBX6	Multiple PDZ domain protein	214.768	22.14	36
Q9CQV8	14-3-3 protein beta/alpha	197.879	53.66	6
Q02257	Junction plakoglobin	186.478	27.65	15
E9Q557	Desmoplakin	178.442	13.25	34
P68510	14-3-3 protein eta	168.623	54.47	12
P46662	Merlin	143.093	41.28	25
Q8CG79	Apoptosis-stimulating of p53 protein 2	141.041	26.06	20
P70210	Transcriptional enhancer factor TEF-5	140.86	39.64	11
Q8BYR2	Serine/threonine-protein kinase LATS1	109.065	24.27	24
Q9Z0U1	Tight junction protein ZO-2	102.603	23.91	25
P30051	Transcriptional enhancer factor TEF-1	83.9379	22.07	4
P49025	Citron Rho-interacting kinase	73.7521	15.72	26
Q99NH2	Partitioning defective 3 homolog	62.538	15.3	16
Q8VHG2	Angiomotin	62.3052	15.9	10
Q62296	Transcriptional enhancer factor TEF-3	60.8829	26	5
O88952	Protein lin-7 homolog C	58.9664	31.98	7
P97765	WW domain-binding protein 2	55.8918	16.86	5
Q8CI51	PDZ and LIM domain protein 5	54.0635	27.92	12
P39447	Tight junction protein ZO-1	47.3492	9.91	14
Q5SXA9	Protein KIBRA	45.8185	1.72	1
Q6NXJ0	Protein WWC2	42.0373	13.4	12
P48301	Transcriptional enhancer factor TEF-4	39.8253	20.22	3
Q8CJ96	Ras association domain-containing protein 8	30.451	26.01	9
Q8VI63	MOB kinase activator 2	23.5948	18.3	5
Q9JJP2	Tumor protein p73	21.1149	13.63	6
Q9Z0Z7	Krueppel-like factor 5	20.5602	12.11	3
Q8CHG7	Rap guanine nucleotide exchange factor 2	20.456	3.68	6
Q8BPB0	MOB kinase activator 1B	17.7551	22.69	4
Q9EPL8	Importin-7	16.1966	5.2	4
Q7TMY7	Importin-8	12.468	4.75	4
Q8K4J6	MKL/myocardin-like protein 1	12.4551	5.71	2
P09450	Transcription factor jun-B	8.04358	16.86	3
P26231	Catenin alpha-1	7.9517	3.42	2
P97496	SWI/SNF complex subunit SMARCC1	7.0578	2.54	2
P47930	Fos-related antigen 2	5.90494	10.12	2
Q03347	Runt-related transcription factor 1	5.00686	7.76	2
Q02248	Catenin beta-1	4.99994	3.97	2
Q6PB66	Leucine-rich PPR motif-containing protein, mitochondrial	4.54545	1.65	2
P05627	Transcription factor AP-1	4.46593	4.49	1
Q62523	Zyxin	4.46056	5.5	2
P52927	High mobility group protein HMGI-C	2.52063	21.3	1

## Sheet: Mut YAP1 Interactome
NCBI_Accession	Protein_Name	MS_score	Percent_Coverage	Number_of_Peptides
Q63ZW7	InaD-like protein	635.53	42.2	64
Q8K371	Angiomotin-like protein 2	505.127	50.91	30
P46938	Transcriptional coactivator YAP1	477.48	36.48	3
P63017	Heat shock cognate 71 kDa protein	440.117	50.93	21
P62259	14-3-3 protein epsilon	411.192	71.37	20
Q9D4H4	Angiomotin-like protein 1	329.41	30.37	26
P63101	14-3-3 protein zeta/delta	293.359	66.94	13
Q9JLB2	MAGUK p55 subfamily member 5	287.903	51.26	35
Q62130	Tyrosine-protein phosphatase non-receptor type 14	253.373	34.99	36
Q8VBX6	Multiple PDZ domain protein	245.36	22.38	39
Q9CQV8	14-3-3 protein beta/alpha	240.011	63.41	7
P68510	14-3-3 protein eta	212.626	46.75	10
P46662	Merlin	162.665	40.77	25
P70210	Transcriptional enhancer factor TEF-5	154.346	29.84
Q8CG79	Apoptosis-stimulating of p53 protein 2	126.877	24.47	19
Q8BYR2	Serine/threonine-protein kinase LATS1	125.673	26.31	27
E9Q557	Desmoplakin	114.644	11.31	30
P30051	Transcriptional enhancer factor TEF-1	108.247	24.65	6
Q02257	Junction plakoglobin	106.729	27.25	14
Q9Z0U1	Tight junction protein ZO-2	100.787	21.25	23
Q8VHG2	Angiomotin	95.5066	26.38	20
Q62296	Transcriptional enhancer factor TEF-3	83.8191	28.34	7
P48301	Transcriptional enhancer factor TEF-4	66.3607	22.92	5
Q99NH2	Partitioning defective 3 homolog	61.1112	17.1	17
O88952	Protein lin-7 homolog C	59.0524	36.04	8
Q5SXA9	Protein KIBRA	57.6021	3.26	2
P49025	Citron Rho-interacting kinase	57.0129	10.71	20
Q8CI51	PDZ and LIM domain protein 5	44.6212	26.06	11
Q6NXJ0	Protein WWC2	43.2026	12.47	11
P97765	WW domain-binding protein 2	41.5531	13.03	4
P59759	MKL/myocardin-like protein 2	40.1716	18.61	12
Q8CJ96	Ras association domain-containing protein 8	38.2307	27.45	9
P39447	Tight junction protein ZO-1	32.3438	8.19	11
P09450	Transcription factor jun-B	27.5278	31.98	6
Q8BPB0	MOB kinase activator 1B	22.5378	22.69	4
Q8CHG7	Rap guanine nucleotide exchange factor 2	22.4555	4.34	7
Q8VI63	MOB kinase activator 2	19.2798	20	5
Q7TMY7	Importin-8	17.4336	5.94	5
P47930	Fos-related antigen 2	15.5914	18.71	5
Q9JJP2	Tumor protein p73	13.6275	10.94	5
Q03347	Runt-related transcription factor 1	12.6599	14.41	4
Q9Z0Z7	Krueppel-like factor 5	12.0961	12.11	3
Q9EPL8	Importin-7	11.5157	4.34	4
P97496	SWI/SNF complex subunit SMARCC1	8.68547	3.44	3
Q8K4J6	MKL/myocardin-like protein 1	7.39947	3.63	1
P05627	Transcription factor AP-1	5.87719	4.49	1
Q02248	Catenin beta-1	3.4941	3.46	1
P26231	Catenin alpha-1	3.33724	2.21	1
P52927	High mobility group protein HMGI-C	2.89643	21.3	2
Q62523	Zyxin	1.76471	2.13	1
